# Supplementary material for: ﻿Thailandorchestiarhizophila sp. nov., a new genus and species of driftwood hopper (Crustacea, Amphipoda, Protorchestiidae) from Thailand
Source: Zookeys. 2022 May 4;1099:139–53. doi: 10.3897/zookeys.1099.82949 (PMC9848770; doi:10.3897/zookeys.1099.82949)
Supplement: XML Treatment for Thailandorchestia [file zookeys.1099.82949-treatment1.xml]

<!DOCTYPE tp:taxon-treatment
  PUBLIC "-//TaxonX//DTD Taxonomic Treatment Publishing DTD v0 20100105//EN" "tax-treatment-NSO.dtd">
<tp:taxon-treatment xmlns:tp="http://www.plazi.org/taxpub"><tp:treatment-meta><kwd-group><label>Taxon classification</label><kwd>
                  <named-content content-type="kingdom">Animalia</named-content>
                </kwd><kwd>
                  <named-content content-type="order">Amphipoda</named-content>
                </kwd><kwd>
                  <named-content content-type="family">Protorchestiidae</named-content>
                </kwd></kwd-group><mixed-citation publication-type="journal"><person-group><name><surname>Wongkamhaeng</surname><given-names>Koraon</given-names></name><name><surname>Dumrongrojwattana</surname><given-names>Pongrat</given-names></name><name><surname>Sumitrakij</surname><given-names>Ratchaneewarn</given-names></name><name><surname>Keetapithchayakul</surname><given-names>Tosaphol Saetung</given-names></name></person-group><article-title>﻿<italic><tp:taxon-name><tp:taxon-name-part taxon-name-part-type="genus" reg="Thailandorchestia">Thailandorchestia</tp:taxon-name-part><tp:taxon-name-part taxon-name-part-type="species" reg="rhizophila">rhizophila</tp:taxon-name-part></tp:taxon-name></italic> sp. nov., a new genus and species of driftwood hopper (<tp:taxon-name><tp:taxon-name-part taxon-name-part-type="subphylum">Crustacea</tp:taxon-name-part></tp:taxon-name>, <tp:taxon-name><tp:taxon-name-part taxon-name-part-type="order">Amphipoda</tp:taxon-name-part></tp:taxon-name>, <tp:taxon-name><tp:taxon-name-part taxon-name-part-type="family">Protorchestiidae</tp:taxon-name-part></tp:taxon-name>) from Thailand</article-title><source>Zookeys</source><day>04</day><month>05</month><year>2022</year><volume>1099</volume><fpage>139</fpage><lpage>153</lpage><pub-id pub-id-type="doi">10.3897/zookeys.1099.82949</pub-id></mixed-citation></tp:treatment-meta><tp:nomenclature><label>﻿Genus</label><tp:taxon-name>
                <object-id xmlns:xlink="http://www.w3.org/1999/xlink" content-type="arpha" xlink:type="simple">FAEC6373-5F05-5457-B399-40AAEDB21B44</object-id>
                <tp:taxon-name-part taxon-name-part-type="genus" reg="Thailandorchestia">Thailandorchestia</tp:taxon-name-part>
                <object-id xmlns:xlink="http://www.w3.org/1999/xlink" content-type="zoobank" xlink:type="simple">http://zoobank.org/9DDD49ED-997C-430E-B06A-2586B8DB34EE</object-id>
              </tp:taxon-name><tp:taxon-status xmlns:xlink="http://www.w3.org/1999/xlink" xlink:type="simple">gen. nov.</tp:taxon-status></tp:nomenclature><tp:treatment-sec sec-type="type species" id="SECID0EJKAC"><title>Type species.</title><p><italic><tp:taxon-name><tp:taxon-name-part taxon-name-part-type="genus" reg="Thailandorchestia">Thailandorchestia</tp:taxon-name-part><tp:taxon-name-part taxon-name-part-type="species" reg="rhizophila">rhizophila</tp:taxon-name-part></tp:taxon-name></italic> sp. nov., here designated.</p></tp:treatment-sec><tp:treatment-sec sec-type="diagnosis" id="SECID0E1KAC"><title>Diagnosis.</title><p><tp:taxon-name><tp:taxon-name-part taxon-name-part-type="family">Protorchestiidae</tp:taxon-name-part></tp:taxon-name> with <bold><italic>maxilliped</italic></bold> palp article 2 distomedial lobe absent. <bold><italic>Mandible</italic></bold> left lacinia mobilis 4-dentate. <bold><italic>Gnathopod 2</italic></bold> coxal gill simple. <bold><italic>Pereopod 4</italic></bold> carpus significantly shorter than carpus of pereopod 3. <bold><italic>Pereopods 6–7</italic></bold> sexually dimorphic (male merus and carpus incrassate). <bold><italic>Pereopod 7</italic></bold> posterodistal lobe absent. <bold><italic>Uropod 1</italic></bold> peduncle distolateral robust setae present, very large (1/3–1/2 length of outer ramus); inner ramus linear, not modified; outer ramus with marginal robust setae. <bold><italic>Uropod 2</italic></bold> outer ramus without marginal robust setae. <bold><italic>Uropod 3</italic></bold> peduncle with 2 robust setae; ramus shorter than peduncle, linear (narrowing). <bold><italic>Telson</italic></bold> apically incised, with 2 robust setae per lobe.</p></tp:treatment-sec><tp:treatment-sec sec-type="etymology" id="SECID0EDMAC"><title>Etymology.</title><p>The generic name, <italic><tp:taxon-name><tp:taxon-name-part taxon-name-part-type="genus" reg="Thailandorchestia">Thailandorchestia</tp:taxon-name-part></tp:taxon-name></italic> gen. nov., is derived from “Thailand” in combination with the <italic><tp:taxon-name><tp:taxon-name-part taxon-name-part-type="genus" reg="Orchestia">Orchestia</tp:taxon-name-part></tp:taxon-name></italic> stem.</p></tp:treatment-sec><tp:treatment-sec sec-type="type locality" id="SECID0EXMAC"><title>Type locality.</title><p>Mangrove forest near Ban Ao Prao Beach (<named-content xmlns:xlink="http://www.w3.org/1999/xlink" content-type="dwc:verbatimCoordinates" xlink:type="simple"><named-content content-type="geo-json" specific-use="{&#34;type&#34;:&#34;Point&#34;,&#34;coordinates&#34;:[102.564611,11.594500]}" id="NCID0EANAC" xlink:type="simple">11°35'40.2"N, 102°33'52.6"E</named-content></named-content>), Trat Province, Thailand.</p></tp:treatment-sec><tp:treatment-sec sec-type="Ecological type" id="SECID0EFNAC"><title>Ecological type.</title><p>Driftwood hoppers (virtually confined to rotting driftwood where they live in galleries, consuming rotting driftwood and reproducing with relatively small broods).</p></tp:treatment-sec><tp:treatment-sec sec-type="remarks" id="SECID0EKNAC"><title>Remarks.</title><p>The new genus clearly belongs to <tp:taxon-name><tp:taxon-name-part taxon-name-part-type="family">Protorchestiidae</tp:taxon-name-part></tp:taxon-name> due to the presence of: 1) maxilliped palp article 2 without distomedial lobe; 2) article 4 small, distinct; 3) gnathopod 2 subchelate; 4) pereopods 3–7 simplidactylate; 5) pereopod 4 dactylus basidactylate; and 6) telson with apical robust setae only or with apical and marginal robust setae, with 1–6 robust setae per lobe.</p><p>The new genus is closely related to <italic><tp:taxon-name><tp:taxon-name-part taxon-name-part-type="genus" reg="Microrchestia">Microrchestia</tp:taxon-name-part></tp:taxon-name></italic> in having: 1) left mandible larcinia mobilis 4-dentate; 2) carpus of pereopod 3 subequal to those of pereopod 4; and 3) pereopods 6 and 7 sexually dimorphic. However, the current genus differs from <italic><tp:taxon-name><tp:taxon-name-part taxon-name-part-type="genus" reg="Microrchestia">Microrchestia</tp:taxon-name-part></tp:taxon-name></italic> from Australia by having: 1) maxilliped palp article 2 distomedial lobe absent (vs. well developed); 2) pereopod 7 posterodistal lobe absent (vs. present), and 3) U1 outer ramus with marginal robust setae (vs. without marginal robust setae) (Table <xref ref-type="table" rid="T1">1</xref>).</p><table-wrap id="T1" position="float" orientation="portrait"><label>Table 1.</label><caption><p>Comparison of diagnostic characteristics in different protorchestiid genera.</p></caption><table id="TID0ES5AE" rules="all"><tbody><tr><th rowspan="1" colspan="1">Genus</th><th rowspan="1" colspan="1"><abbrev xmlns:xlink="http://www.w3.org/1999/xlink" xlink:title="maxilliped" id="ABBRID0E4OAC" xlink:type="simple">MP</abbrev> palp article 2 distomedial lobe</th><th rowspan="1" colspan="1">LMD lacinia mobilis</th><th rowspan="1" colspan="1">G1 sexual dimorphism</th><th rowspan="1" colspan="1">Carpi of P4:P3</th><th rowspan="1" colspan="1">P6–7 sexual dimorphism</th><th rowspan="1" colspan="1">P7 postero- distal lobe</th><th rowspan="1" colspan="1">U1 outer ramus</th><th rowspan="1" colspan="1">U2 outer ramus marginal setae</th><th rowspan="1" colspan="1">U3 robust setae on peduncle</th><th rowspan="1" colspan="1">U3 ramus</th><th rowspan="1" colspan="1">Number of setae per telsonic lobe</th></tr><tr><td rowspan="1" colspan="1">
                        <italic>
                          <tp:taxon-name><tp:taxon-name-part taxon-name-part-type="genus" reg="Carpentaria">Carpentaria</tp:taxon-name-part></tp:taxon-name>
                        </italic>
                      </td><td rowspan="1" colspan="1">well developed</td><td rowspan="1" colspan="1">4-dentate</td><td rowspan="1" colspan="1">absent, palm obtuse</td><td rowspan="1" colspan="1">subequal</td><td rowspan="1" colspan="1">absent</td><td rowspan="1" colspan="1">present</td><td rowspan="1" colspan="1">linear without marginal setae</td><td rowspan="1" colspan="1">present</td><td rowspan="1" colspan="1">1–4</td><td rowspan="1" colspan="1">bud-like</td><td rowspan="1" colspan="1">3–6</td></tr><tr><td rowspan="1" colspan="1">
                        <italic>
                          <tp:taxon-name><tp:taxon-name-part taxon-name-part-type="genus" reg="Cochinorchestia">Cochinorchestia</tp:taxon-name-part></tp:taxon-name>
                        </italic>
                      </td><td rowspan="1" colspan="1">present</td><td rowspan="1" colspan="1">4-dentate</td><td rowspan="1" colspan="1">absent, palm transverse</td><td rowspan="1" colspan="1">longer</td><td rowspan="1" colspan="1">unknown</td><td rowspan="1" colspan="1">present</td><td rowspan="1" colspan="1">spoon-shape with marginal setae</td><td rowspan="1" colspan="1">absent</td><td rowspan="1" colspan="1">1</td><td rowspan="1" colspan="1">linear</td><td rowspan="1" colspan="1">2</td></tr><tr><td rowspan="1" colspan="1">
                        <italic>
                          <tp:taxon-name><tp:taxon-name-part taxon-name-part-type="genus" reg="Eorchestia">Eorchestia</tp:taxon-name-part></tp:taxon-name>
                        </italic>
                      </td><td rowspan="1" colspan="1">absent</td><td rowspan="1" colspan="1">4-dentate</td><td rowspan="1" colspan="1">absent, palm transverse</td><td rowspan="1" colspan="1">longer</td><td rowspan="1" colspan="1">absent</td><td rowspan="1" colspan="1">present</td><td rowspan="1" colspan="1">linear without marginal setae</td><td rowspan="1" colspan="1">absent</td><td rowspan="1" colspan="1">3</td><td rowspan="1" colspan="1">linear</td><td rowspan="1" colspan="1">1–2</td></tr><tr><td rowspan="1" colspan="1">
                        <italic>
                          <tp:taxon-name><tp:taxon-name-part taxon-name-part-type="genus" reg="Microrchestia">Microrchestia</tp:taxon-name-part></tp:taxon-name>
                        </italic>
                      </td><td rowspan="1" colspan="1">well developed</td><td rowspan="1" colspan="1">4-dentate</td><td rowspan="1" colspan="1">present, palm transverse</td><td rowspan="1" colspan="1">longer</td><td rowspan="1" colspan="1">present</td><td rowspan="1" colspan="1">present</td><td rowspan="1" colspan="1">linear without marginal setae</td><td rowspan="1" colspan="1">absent</td><td rowspan="1" colspan="1">2</td><td rowspan="1" colspan="1">linear</td><td rowspan="1" colspan="1">2</td></tr><tr><td rowspan="1" colspan="1">
                        <italic>
                          <tp:taxon-name><tp:taxon-name-part taxon-name-part-type="genus" reg="Neorchestia">Neorchestia</tp:taxon-name-part></tp:taxon-name>
                        </italic>
                      </td><td rowspan="1" colspan="1">absent</td><td rowspan="1" colspan="1">5-dentate</td><td rowspan="1" colspan="1">absent, palm transverse</td><td rowspan="1" colspan="1">longer</td><td rowspan="1" colspan="1">unknown</td><td rowspan="1" colspan="1">present</td><td rowspan="1" colspan="1">linear without marginal setae</td><td rowspan="1" colspan="1">absent</td><td rowspan="1" colspan="1">2</td><td rowspan="1" colspan="1">linear</td><td rowspan="1" colspan="1">1</td></tr><tr><td rowspan="1" colspan="1">
                        <italic>
                          <tp:taxon-name><tp:taxon-name-part taxon-name-part-type="genus" reg="Protorchestia">Protorchestia</tp:taxon-name-part></tp:taxon-name>
                        </italic>
                      </td><td rowspan="1" colspan="1">absent</td><td rowspan="1" colspan="1">5-dentate</td><td rowspan="1" colspan="1">absent, palm transverse</td><td rowspan="1" colspan="1">subequal</td><td rowspan="1" colspan="1">absent</td><td rowspan="1" colspan="1">present</td><td rowspan="1" colspan="1">linear without marginal setae</td><td rowspan="1" colspan="1">absent</td><td rowspan="1" colspan="1">3</td><td rowspan="1" colspan="1">linear</td><td rowspan="1" colspan="1">2</td></tr><tr><td rowspan="1" colspan="1"><italic><tp:taxon-name><tp:taxon-name-part taxon-name-part-type="genus" reg="Thailandorchestia">Thailandorchestia</tp:taxon-name-part></tp:taxon-name></italic> gen. nov.</td><td rowspan="1" colspan="1">absent</td><td rowspan="1" colspan="1">4-dentate</td><td rowspan="1" colspan="1">present, palm transverse</td><td rowspan="1" colspan="1">longer</td><td rowspan="1" colspan="1">present</td><td rowspan="1" colspan="1">absent</td><td rowspan="1" colspan="1">linear with marginal setae</td><td rowspan="1" colspan="1">absent</td><td rowspan="1" colspan="1">2</td><td rowspan="1" colspan="1">linear</td><td rowspan="1" colspan="1">2</td></tr></tbody></table></table-wrap><p>Only one protochestiid amphipod had been previously reported from Thailand. <xref ref-type="bibr" rid="B4">Bussarawich (1985)</xref> studied the diversity of amphipods in the mangrove forest and reported <italic><tp:taxon-name><tp:taxon-name-part taxon-name-part-type="genus" reg="Microchestia">Microchestia</tp:taxon-name-part></tp:taxon-name></italic> sp., a member of the family <tp:taxon-name><tp:taxon-name-part taxon-name-part-type="family">Protorchestiidae</tp:taxon-name-part></tp:taxon-name>. Later, <xref ref-type="bibr" rid="B9">Lowry and Springthorpe (2015)</xref> revised the genus <italic><tp:taxon-name><tp:taxon-name-part taxon-name-part-type="genus" reg="Cochinorchestia">Cochinorchestia</tp:taxon-name-part></tp:taxon-name></italic> Lowry &amp; Peart, 2010. Although the <italic><tp:taxon-name><tp:taxon-name-part taxon-name-part-type="genus" reg="Microrchestia">Microrchestia</tp:taxon-name-part></tp:taxon-name></italic> sp. from Thailand was also mentioned as a <italic><tp:taxon-name><tp:taxon-name-part taxon-name-part-type="genus" reg="Cochinorchestia">Cochinorchestia</tp:taxon-name-part></tp:taxon-name></italic> sp. based on the illustration of the previous publication, some details such as the maxilliped and gnathopods 1 and 2 remain unclear. The specimens from the report of <xref ref-type="bibr" rid="B4">Bussarawich (1985)</xref> presumed lost, which makes the <italic><tp:taxon-name><tp:taxon-name-part taxon-name-part-type="genus" reg="Cochinorchestia">Cochinorchestia</tp:taxon-name-part></tp:taxon-name></italic> sp. in this report still tentative.</p><p>The new genus is similar to <italic><tp:taxon-name><tp:taxon-name-part taxon-name-part-type="genus" reg="Cochinorchestia">Cochinorchestia</tp:taxon-name-part></tp:taxon-name></italic> from China in having: 1) left mandible larcinia mobilis 4-dentate; 2) carpus of pereopod 3 longer than that of pereopod 4; and 3) uropod 1 outer ramus with marginal setae. However, the current genus differs from <italic><tp:taxon-name><tp:taxon-name-part taxon-name-part-type="genus" reg="Cochinorchestia">Cochinorchestia</tp:taxon-name-part></tp:taxon-name></italic> in having: 1) pereopod 7 without a posterodistal lobe (vs. pereopod 7 with a posterodistal lobe); 2) uropod 1 outer ramus linear (vs. spoon-shaped) and uropod 3 peduncle with 2 robust setae (vs. with 3 robust setae); and 3) uropod 2 outer ramus without robust setae (vs. with marginal robust setae in 1 row).</p><p>The new genus is identifiable using the following key to genera of <tp:taxon-name><tp:taxon-name-part taxon-name-part-type="family">Protorchestiidae</tp:taxon-name-part></tp:taxon-name>.</p></tp:treatment-sec><ref-list><ref id="B4"><mixed-citation xmlns:xlink="http://www.w3.org/1999/xlink" xlink:type="simple"><person-group><name name-style="western"><surname>Bussarawich</surname><given-names>S</given-names></name></person-group> (<year>1985</year>) <source>Amphipod Mangroves Thailand. In: NRCT (Ed.</source><publisher-name>) Fifth Seminar on Mangrove Ecosystems</publisher-name>, <publisher-loc>Phuket, Thailand</publisher-loc>, <size units="page">17 pp</size>.</mixed-citation></ref><ref id="B9"><mixed-citation xmlns:xlink="http://www.w3.org/1999/xlink" xlink:type="simple"><person-group><name name-style="western"><surname>Lowry</surname><given-names>JK</given-names></name><name name-style="western"><surname>Springthorpe</surname><given-names>RT</given-names></name></person-group> (<year>2015</year>) <article-title>Coastal <tp:taxon-name><tp:taxon-name-part taxon-name-part-type="family">Talitridae</tp:taxon-name-part></tp:taxon-name> (<tp:taxon-name><tp:taxon-name-part taxon-name-part-type="order">Amphipoda</tp:taxon-name-part></tp:taxon-name>: <tp:taxon-name><tp:taxon-name-part taxon-name-part-type="superfamily">Talitroidea</tp:taxon-name-part></tp:taxon-name>) from north-western Australia to Darwin with a revision of the genus <italic><tp:taxon-name><tp:taxon-name-part taxon-name-part-type="genus">Cochinorchestia</tp:taxon-name-part></tp:taxon-name></italic> Lowry &amp; Peart, 2010.</article-title><source>Zootaxa</source><volume>3985</volume>(<issue>2</issue>): <fpage>151</fpage>–<lpage>202</lpage>. <ext-link xlink:href="10.11646/zootaxa.3985.2.1" ext-link-type="doi" xlink:type="simple">https://doi.org/10.11646/zootaxa.3985.2.1</ext-link></mixed-citation></ref></ref-list></tp:taxon-treatment>
