# Supplementary material for: ﻿Thailandorchestiarhizophila sp. nov., a new genus and species of driftwood hopper (Crustacea, Amphipoda, Protorchestiidae) from Thailand
Source: Zookeys. 2022 May 4;1099:139–53. doi: 10.3897/zookeys.1099.82949 (PMC9848770; doi:10.3897/zookeys.1099.82949)
Supplement: XML Treatment for Thailandorchestia rhizophila [file zookeys.1099.82949-treatment2.xml]

<!DOCTYPE tp:taxon-treatment
  PUBLIC "-//TaxonX//DTD Taxonomic Treatment Publishing DTD v0 20100105//EN" "tax-treatment-NSO.dtd">
<tp:taxon-treatment xmlns:tp="http://www.plazi.org/taxpub"><tp:treatment-meta><kwd-group><label>Taxon classification</label><kwd>
                <named-content content-type="kingdom">Animalia</named-content>
              </kwd><kwd>
                <named-content content-type="order">Amphipoda</named-content>
              </kwd><kwd>
                <named-content content-type="family">Protorchestiidae</named-content>
              </kwd></kwd-group><mixed-citation publication-type="journal"><person-group><name><surname>Wongkamhaeng</surname><given-names>Koraon</given-names></name><name><surname>Dumrongrojwattana</surname><given-names>Pongrat</given-names></name><name><surname>Sumitrakij</surname><given-names>Ratchaneewarn</given-names></name><name><surname>Keetapithchayakul</surname><given-names>Tosaphol Saetung</given-names></name></person-group><article-title>﻿<italic><tp:taxon-name><tp:taxon-name-part taxon-name-part-type="genus" reg="Thailandorchestia">Thailandorchestia</tp:taxon-name-part><tp:taxon-name-part taxon-name-part-type="species" reg="rhizophila">rhizophila</tp:taxon-name-part></tp:taxon-name></italic> sp. nov., a new genus and species of driftwood hopper (<tp:taxon-name><tp:taxon-name-part taxon-name-part-type="subphylum">Crustacea</tp:taxon-name-part></tp:taxon-name>, <tp:taxon-name><tp:taxon-name-part taxon-name-part-type="order">Amphipoda</tp:taxon-name-part></tp:taxon-name>, <tp:taxon-name><tp:taxon-name-part taxon-name-part-type="family">Protorchestiidae</tp:taxon-name-part></tp:taxon-name>) from Thailand</article-title><source>Zookeys</source><day>04</day><month>05</month><year>2022</year><volume>1099</volume><fpage>139</fpage><lpage>153</lpage><pub-id pub-id-type="doi">10.3897/zookeys.1099.82949</pub-id></mixed-citation></tp:treatment-meta><tp:nomenclature><label>﻿</label><tp:taxon-name>
              <object-id xmlns:xlink="http://www.w3.org/1999/xlink" content-type="arpha" xlink:type="simple">60E73045-2940-5CB0-A546-C5FCDCB224E0</object-id>
              <tp:taxon-name-part taxon-name-part-type="genus" reg="Thailandorchestia">Thailandorchestia</tp:taxon-name-part>
              <tp:taxon-name-part taxon-name-part-type="species" reg="rhizophila">rhizophila</tp:taxon-name-part>
              <object-id xmlns:xlink="http://www.w3.org/1999/xlink" content-type="zoobank" xlink:type="simple">http://zoobank.org/BDA296BD-ED94-4AEA-AF3E-B6894581D459</object-id>
            </tp:taxon-name><tp:taxon-status xmlns:xlink="http://www.w3.org/1999/xlink" xlink:type="simple">sp. nov.</tp:taxon-status></tp:nomenclature><tp:treatment-sec sec-type="diagnosis" id="SECID0EVUAE"><title>Diagnosis.</title><p>As for the genus unless otherwise stated. <bold><italic>Antenna 1</italic></bold> long, reaching from midpoint to end of article 5 of antenna 2 peduncle. <bold><italic>Eye</italic></bold> medium (1/5–1/3 of head length). <bold><italic>Gnathopod 1</italic></bold> not sexually dimorphic, palm transverse, dactylus shorter than palm. <bold><italic>Gnathopod 2</italic></bold> sexually dimorphic (male subchelate, female mitten-shaped). <bold><italic>Pleopod 1</italic></bold> outer ramus subequal in length to peduncle. <bold><italic>Pleopod 3</italic></bold> outer ramus longer than peduncle.</p></tp:treatment-sec><tp:treatment-sec sec-type="material" id="SECID0ENVAE"><title>Material examined.</title><p><bold><italic>Holotype</italic></bold>, male, 8.04 mm, <abbrev xmlns:xlink="http://www.w3.org/1999/xlink" content-type="institution" xlink:title="Thailand Natural History Museum, Bangkok, Thailand" id="ABBRID0EYVAE" xlink:type="simple">THNHM</abbrev>-Iv- 18760; allotype, female, 7.80 mm, <abbrev xmlns:xlink="http://www.w3.org/1999/xlink" content-type="institution" xlink:title="Thailand Natural History Museum, Bangkok, Thailand" id="ABBRID0E4VAE" xlink:type="simple">THNHM</abbrev>-IV- 18961; <bold><italic>Paratypes</italic></bold>, 2 males, 1 non-gravid female, and 2 gravid females, <abbrev xmlns:xlink="http://www.w3.org/1999/xlink" content-type="institution" xlink:title="Thailand Natural History Museum, Bangkok, Thailand" id="ABBRID0EFWAE" xlink:type="simple">THNHM</abbrev>- Iv 18761. All collected from the type locality on 4 May 2019, KW and PD leg.</p></tp:treatment-sec><tp:treatment-sec sec-type="ecology" id="SECID0EKWAE"><title>Ecology.</title><p>Driftwood hoppers, living inside rotten logs and mangrove roots in the softest part under the bark. The mangrove forest is located near a small creek 50 meters from the beach. The sediment in the forest is muddy sand mixed with leaf litter.</p></tp:treatment-sec><tp:treatment-sec sec-type="type locality" id="SECID0EPWAE"><title>Type locality.</title><p>Mangrove forest near Ban Ao Prao Beach (<named-content xmlns:xlink="http://www.w3.org/1999/xlink" content-type="dwc:verbatimCoordinates" xlink:type="simple"><named-content content-type="geo-json" specific-use="{&#34;type&#34;:&#34;Point&#34;,&#34;coordinates&#34;:[102.564611,11.594500]}" id="NCID0EYWAE" xlink:type="simple">11°35'40.2"N, 102°33'52.6"E</named-content></named-content>), Ko Kut District, Trat Province, Thailand.</p></tp:treatment-sec><tp:treatment-sec sec-type="etymology" id="SECID0E4WAE"><title>Etymology.</title><p>The specific epithet refers to the habitat of this amphipod, which is also found inside mangrove roots.</p></tp:treatment-sec><tp:treatment-sec sec-type="description" id="SECID0ECXAE"><title>Description of male holotype.</title><p>(<abbrev xmlns:xlink="http://www.w3.org/1999/xlink" content-type="institution" xlink:title="Thailand Natural History Museum, Bangkok, Thailand" id="ABBRID0EIXAE" xlink:type="simple">THNHM</abbrev>-Iv- 18760, Figs <xref ref-type="fig" rid="F2">2</xref>–<xref ref-type="fig" rid="F5">5</xref>).</p><p><bold>Head. <italic>Eye</italic></bold> medium (1/5–1/3 head length). <bold><italic>Antenna 1</italic></bold> (Fig. <xref ref-type="fig" rid="F2">2A1</xref>) long, reaching from midpoint to end of article 5 of antenna 2 peduncle. <bold><italic>Antenna 2</italic></bold> (Fig. <xref ref-type="fig" rid="F2">2A2</xref>) peduncular articles slender, article 5 longer than article 4. <bold><italic>Upper lip</italic></bold> (Fig. 3UL) without robust setae. <bold><italic>Mandible</italic></bold> (Fig. 3LMD) left lacinia mobilis 4-dentate. <bold><italic>Maxilla 1</italic></bold> (Fig. 3MX1) with small palp, 1-articulate. <bold><italic>Maxilliped</italic></bold> (Fig. 3MP) palp article 2 distomedial lobe absent; article 4 small, well defined.</p><fig id="F2" position="float" orientation="portrait"><object-id xmlns:xlink="http://www.w3.org/1999/xlink" content-type="doi" xlink:type="simple">10.3897/zookeys.1099.82949.figure2</object-id><object-id xmlns:xlink="http://www.w3.org/1999/xlink" content-type="arpha" xlink:type="simple">B8AF2F36-A095-5645-BC8A-94E8B92FFEA5</object-id><label>Figure 2.</label><caption><p><italic><tp:taxon-name><tp:taxon-name-part taxon-name-part-type="genus" reg="Thailandorchestia">Thailandorchestia</tp:taxon-name-part><tp:taxon-name-part taxon-name-part-type="species" reg="rhizophila">rhizophila</tp:taxon-name-part></tp:taxon-name></italic> sp. nov. holotype, male, 8.04 mm, <abbrev xmlns:xlink="http://www.w3.org/1999/xlink" content-type="institution" xlink:title="Thailand Natural History Museum, Bangkok, Thailand" id="ABBRID0EIZAE" xlink:type="simple">THNHM</abbrev>-Iv- 18760. Scale bars: 1 mm.</p></caption><graphic xmlns:xlink="http://www.w3.org/1999/xlink" xlink:href="zookeys-1099-139_article-82949__-g002.jpg" position="float" orientation="portrait" xlink:type="simple" id="oo_680159.jpg"><uri content-type="original_file" xlink:type="simple">https://binary.pensoft.net/fig/680159</uri></graphic></fig><fig id="F3" position="float" orientation="portrait"><object-id xmlns:xlink="http://www.w3.org/1999/xlink" content-type="doi" xlink:type="simple">10.3897/zookeys.1099.82949.figure3</object-id><object-id xmlns:xlink="http://www.w3.org/1999/xlink" content-type="arpha" xlink:type="simple">D4406A89-5C99-5F63-85D1-E79376544B3B</object-id><label>Figure 3.</label><caption><p><italic><tp:taxon-name><tp:taxon-name-part taxon-name-part-type="genus" reg="Thailandorchestia">Thailandorchestia</tp:taxon-name-part><tp:taxon-name-part taxon-name-part-type="species" reg="rhizophila">rhizophila</tp:taxon-name-part></tp:taxon-name></italic> sp. nov. holotype, male, 8.04 mm, <abbrev xmlns:xlink="http://www.w3.org/1999/xlink" content-type="institution" xlink:title="Thailand Natural History Museum, Bangkok, Thailand" id="ABBRID0EF1AE" xlink:type="simple">THNHM</abbrev>-Iv- 18760. Scale bars: 0.2 mm.</p></caption><graphic xmlns:xlink="http://www.w3.org/1999/xlink" xlink:href="zookeys-1099-139_article-82949__-g003.jpg" position="float" orientation="portrait" xlink:type="simple" id="oo_680160.jpg"><uri content-type="original_file" xlink:type="simple">https://binary.pensoft.net/fig/680160</uri></graphic></fig><p><bold>Pereon. <italic>Gnathopod 1</italic></bold> (Fig. <xref ref-type="fig" rid="F2">2G1</xref>) sexually dimorphic; subchelate; coxa 1 smaller than coxa 2; posterior margins of merus, carpus, and propodus each with lobe covered in palmate setae, palmate lobes present; propodus shorter than carpus, subrectangular; palm transverse. <bold><italic>Gnathopod 2</italic></bold> (Fig. <xref ref-type="fig" rid="F2">2G2</xref>) sexually dimorphic; subchelate; coxal gill simple (or slightly lobate); basis slender; carpus triangular, reduced (enclosed by the merus and propodus), posterior lobe absent, not projecting between merus and propodus; 1.8× as long as wide; palm acute, weakly toothed, with a subquadrate protuberance near dactylar ringe, lined with robust setae, posterodistal corner with socket; dactylus subequal in length to palm. <bold><italic>Pereopod 3–4</italic></bold> (Fig. <xref ref-type="fig" rid="F4">4P3–P4</xref>) coxae wider than deep. <bold><italic>Pereopods 3–7</italic></bold> (Fig. <xref ref-type="fig" rid="F4">4P3–P7</xref>) simplidactylate. <bold><italic>Pereopod 4</italic></bold> (Fig. <xref ref-type="fig" rid="F4">4P4</xref>) subequal or slightly shorter than pereopod 3; carpus similar in length to pereopod 3 carpus; dactylus similar to pereopod 3 dactylus. <bold><italic>Pereopod 5</italic></bold> propodus distinctly longer than carpus. <bold><italic>Pereopod 6</italic></bold> (Fig. <xref ref-type="fig" rid="F4">4P6</xref>) slightly sexually dimorphic; shorter than pereopod 7; coxa posterior lobe inner view posteroventral corner rounded, posterior margin oblique with respect to ventral margin, posterior lobe without a ridge, posterior lobe without marginal setae; coxal gill lobate. <bold><italic>Pereopod 7</italic></bold> (Fig. <xref ref-type="fig" rid="F4">4P7</xref>) sexually dimorphic (merus and carpus broadly incrassate); basis lateral sulcus absent, posterodistal lobe absent; distal articles (merus and carpus) expanded; merus posterior margin expanded distally, subtriangular.</p><fig id="F4" position="float" orientation="portrait"><object-id xmlns:xlink="http://www.w3.org/1999/xlink" content-type="doi" xlink:type="simple">10.3897/zookeys.1099.82949.figure4</object-id><object-id xmlns:xlink="http://www.w3.org/1999/xlink" content-type="arpha" xlink:type="simple">FCAD5BB3-ED22-5573-9827-D27A1256245E</object-id><label>Figure 4.</label><caption><p><italic><tp:taxon-name><tp:taxon-name-part taxon-name-part-type="genus" reg="Thailandorchestia">Thailandorchestia</tp:taxon-name-part><tp:taxon-name-part taxon-name-part-type="species" reg="rhizophila">rhizophila</tp:taxon-name-part></tp:taxon-name></italic> sp. nov. holotype, male, 8.04 mm, <abbrev xmlns:xlink="http://www.w3.org/1999/xlink" content-type="institution" xlink:title="Thailand Natural History Museum, Bangkok, Thailand" id="ABBRID0EZ3AE" xlink:type="simple">THNHM</abbrev>-Iv- 18760. Scale bars: 1 mm.</p></caption><graphic xmlns:xlink="http://www.w3.org/1999/xlink" xlink:href="zookeys-1099-139_article-82949__-g004.jpg" position="float" orientation="portrait" xlink:type="simple" id="oo_680161.jpg"><uri content-type="original_file" xlink:type="simple">https://binary.pensoft.net/fig/680161</uri></graphic></fig><p><bold>Pleon. <italic>Pleopods</italic></bold> all well developed. <bold><italic>Pleopod 1</italic></bold> (Fig. 5PL1) peduncle without marginal setae; biramous, outer ramus subequal in length to peduncle; inner ramus with 17 articles, outer ramus with 13 articles. <bold><italic>Pleopod 2</italic></bold> (Fig. 5PL2) peduncle without marginal setae; biramous, outer ramus subequal in length to peduncle; inner ramus with 15 articles, outer ramus with 14 articles. <bold><italic>Pleopod 3</italic></bold> (Fig. 5PL3) peduncle without marginal setae; biramous, outer ramus subequal in length to peduncle; inner ramus with 15 articles, outer ramus with 13 articles. <bold><italic>Uropod 1</italic></bold> (Fig. <xref ref-type="fig" rid="F5">5U1</xref>) peduncle with 4 robust setae, distolateral robust seta present, large (1/4 length of outer ramus), with simple tip; inner ramus subequal in length to outer ramus, inner ramus with marginal robust setae; outer ramus with 3 marginal robust setae. <bold><italic>Uropod 2</italic></bold> (Fig. <xref ref-type="fig" rid="F5">5U2</xref>) inner ramus subequal in length to outer ramus, with marginal robust setae, with 3 lateral robust setae; outer ramus without marginal robust setae. <bold><italic>Uropod 3</italic></bold> (Fig. <xref ref-type="fig" rid="F5">5U2</xref>) peduncle with 2 robust setae; ramus shorter than peduncle, ramus triangular, with 2 apical setae. <bold><italic>Telson</italic></bold> (Fig. <xref ref-type="fig" rid="F5">5T</xref>) longer than broad, apically incised, dorsal midline vestigial or absent, with apical robust setae only and 2 robust setae per lobe.</p><fig id="F5" position="float" orientation="portrait"><object-id xmlns:xlink="http://www.w3.org/1999/xlink" content-type="doi" xlink:type="simple">10.3897/zookeys.1099.82949.figure5</object-id><object-id xmlns:xlink="http://www.w3.org/1999/xlink" content-type="arpha" xlink:type="simple">7711BAC5-502A-528F-9A5C-F35D1C2224F3</object-id><label>Figure 5.</label><caption><p><italic><tp:taxon-name><tp:taxon-name-part taxon-name-part-type="genus" reg="Thailandorchestia">Thailandorchestia</tp:taxon-name-part><tp:taxon-name-part taxon-name-part-type="species" reg="rhizophila">rhizophila</tp:taxon-name-part></tp:taxon-name></italic> sp. nov. holotype, male, 8.04 mm, <abbrev xmlns:xlink="http://www.w3.org/1999/xlink" content-type="institution" xlink:title="Thailand Natural History Museum, Bangkok, Thailand" id="ABBRID0EB6AE" xlink:type="simple">THNHM</abbrev>-Iv- 18760. Scale bars (U1–U3, T): 0.1 mm; (PL1–PL3): 0.5 mm.</p></caption><graphic xmlns:xlink="http://www.w3.org/1999/xlink" xlink:href="zookeys-1099-139_article-82949__-g005.jpg" position="float" orientation="portrait" xlink:type="simple" id="oo_680162.jpg"><uri content-type="original_file" xlink:type="simple">https://binary.pensoft.net/fig/680162</uri></graphic></fig></tp:treatment-sec><tp:treatment-sec sec-type="description" id="SECID0EL6AE"><title>Description of female allotype.</title><p>(<abbrev xmlns:xlink="http://www.w3.org/1999/xlink" content-type="institution" xlink:title="Thailand Natural History Museum, Bangkok, Thailand" id="ABBRID0ER6AE" xlink:type="simple">THNHM</abbrev>-Iv- 18761, Figs <xref ref-type="fig" rid="F6">6</xref>–<xref ref-type="fig" rid="F7">7</xref>)</p><p><bold>Pereon</bold>. <bold><italic>Gnathopod 1</italic></bold> (Fig. <xref ref-type="fig" rid="F6">6G1</xref>) propodus narrower than that of male; dactylus subequal to palm. <bold><italic>Gnathopod 2</italic></bold> (Fig. <xref ref-type="fig" rid="F6">6G2</xref>) mitten-shaped; basis slightly expanded; posterior margins of merus, carpus, and propodus each with lobe covered in palmate setae; carpus well developed (not enclosed by merus and propodus), posterior lobe present, projecting between merus and propodus; propodus length twice as long as wide; palm obtuse, smooth, without a protuberance or shelf near dactylar hinge, posterodistal corner naked; dactylus shorter than palm; gill lobate. <bold><italic>Pereopod 5</italic></bold> (Fig. <xref ref-type="fig" rid="F7">7P5</xref>) propodus shorter than carpus. Distal articles (merus and carpus) slender. <bold><italic>Preopods 6–7</italic></bold> (Fig. <xref ref-type="fig" rid="F7">7P6–7</xref>) sexually dimorphic (merus and carpus not broadly incrassate). <bold><italic>Oostegites</italic></bold> long (length greater than 2× width), longer than wide, weakly setose, setae with simple, smooth tips.</p><fig id="F6" position="float" orientation="portrait"><object-id xmlns:xlink="http://www.w3.org/1999/xlink" content-type="doi" xlink:type="simple">10.3897/zookeys.1099.82949.figure6</object-id><object-id xmlns:xlink="http://www.w3.org/1999/xlink" content-type="arpha" xlink:type="simple">9ABC1163-8B60-5D88-8A4B-7CD49DBD9149</object-id><label>Figure 6.</label><caption><p><italic><tp:taxon-name><tp:taxon-name-part taxon-name-part-type="genus" reg="Thailandorchestia">Thailandorchestia</tp:taxon-name-part><tp:taxon-name-part taxon-name-part-type="species" reg="rhizophila">rhizophila</tp:taxon-name-part></tp:taxon-name></italic> sp. nov. allotype, female, 7.80 mm, <abbrev xmlns:xlink="http://www.w3.org/1999/xlink" content-type="institution" xlink:title="Thailand Natural History Museum, Bangkok, Thailand" id="ABBRID0EVBAG" xlink:type="simple">THNHM</abbrev>-Iv- 18761. Scale bars: 1 mm.</p></caption><graphic xmlns:xlink="http://www.w3.org/1999/xlink" xlink:href="zookeys-1099-139_article-82949__-g006.jpg" position="float" orientation="portrait" xlink:type="simple" id="oo_680163.jpg"><uri content-type="original_file" xlink:type="simple">https://binary.pensoft.net/fig/680163</uri></graphic></fig><fig id="F7" position="float" orientation="portrait"><object-id xmlns:xlink="http://www.w3.org/1999/xlink" content-type="doi" xlink:type="simple">10.3897/zookeys.1099.82949.figure7</object-id><object-id xmlns:xlink="http://www.w3.org/1999/xlink" content-type="arpha" xlink:type="simple">5059EF6F-95B6-5A2F-8576-3460B83D79EA</object-id><label>Figure 7.</label><caption><p><italic><tp:taxon-name><tp:taxon-name-part taxon-name-part-type="genus" reg="Thailandorchestia">Thailandorchestia</tp:taxon-name-part><tp:taxon-name-part taxon-name-part-type="species" reg="rhizophila">rhizophila</tp:taxon-name-part></tp:taxon-name></italic> sp. nov. allotype, female, 7.80 mm, <abbrev xmlns:xlink="http://www.w3.org/1999/xlink" content-type="institution" xlink:title="Thailand Natural History Museum, Bangkok, Thailand" id="ABBRID0ESCAG" xlink:type="simple">THNHM</abbrev>-Iv- 18761. Scale bars: 1 mm.</p></caption><graphic xmlns:xlink="http://www.w3.org/1999/xlink" xlink:href="zookeys-1099-139_article-82949__-g007.jpg" position="float" orientation="portrait" xlink:type="simple" id="oo_680164.jpg"><uri content-type="original_file" xlink:type="simple">https://binary.pensoft.net/fig/680164</uri></graphic></fig><fig id="F8" position="float" orientation="portrait"><object-id xmlns:xlink="http://www.w3.org/1999/xlink" content-type="doi" xlink:type="simple">10.3897/zookeys.1099.82949.figure8</object-id><object-id xmlns:xlink="http://www.w3.org/1999/xlink" content-type="arpha" xlink:type="simple">A5C15F8E-56FF-5C00-B97B-FF8C34AD9759</object-id><label>Figure 8.</label><caption><p>Map showing distribution of genera in the family <tp:taxon-name><tp:taxon-name-part taxon-name-part-type="family">Protorchestiidae</tp:taxon-name-part></tp:taxon-name>.</p></caption><graphic xmlns:xlink="http://www.w3.org/1999/xlink" xlink:href="zookeys-1099-139_article-82949__-g008.jpg" position="float" orientation="portrait" xlink:type="simple" id="oo_680165.jpg"><uri content-type="original_file" xlink:type="simple">https://binary.pensoft.net/fig/680165</uri></graphic></fig></tp:treatment-sec><tp:treatment-sec sec-type="habitat" id="SECID0EODAG"><title>Habitat.</title><p>Mangrove wood, inside roots and rotting logs.</p></tp:treatment-sec><tp:treatment-sec sec-type="distribution" id="SECID0ETDAG"><title>Distribution.</title><p>Thailand, Ko Kut District, Inner Gulf of Thailand.</p></tp:treatment-sec></tp:taxon-treatment>
